# Supplementary material for: Hematology Reference Intervals for Holstein Cows in Southern China: A Study of 786 Subjects
Source: Vet Sci. 2022 Oct 13;9(10):565. doi: 10.3390/vetsci9100565 (PMC9611909; doi:10.3390/vetsci9100565)
Supplement: Supplementary file 1 [file vetsci-09-00565-s001.zip]

Archive with 1 entries (1 files):
- vetsci-1953798-supplementary.xlsx
