# Supplementary material for: Hematology Reference Intervals for Holstein Cows in Southern China: A Study of 786 Subjects
Source: Vet Sci. 2022 Oct 13;9(10):565. doi: 10.3390/vetsci9100565 (PMC9611909; doi:10.3390/vetsci9100565)
Supplement: Supplementary file 1 [file vetsci-09-00565-s001.zip › vetsci-1953798-supplementary.xlsx]

## Sheet: Table S1
Table S1. 90% CI Lower and Upper limits of hematology RIs for Holstein cows at different ages. CI = confidence interval.
Blood analytes	2 years (N=177)		3 years (N=278)		4 years (N=241)		5+ years (N=90)
	90% CI Lower limit	90% CI Upper limit	90% CI Lower limit	90% CI Upper limit	90% CI Lower limit	90% CI Upper limit	90% CI Lower limit	90% CI Upper limit
WBC (109/L)	0.85–5.93	14.67–20.25	5.95–6.64	18.43–23.44	5.41–6.95	19.99–23.59	3.31–6.12	19.17–23.64
RBC (1012/L)	4.85–5.71	7.70–8.83	4.82–5.22	7.39–7.88	3.29–4.78	6.82–7.29	4.51–4.92	6.71–7.37
HGB (g/dL)	77.00–95.00	121.00–132.00	83.00–91.00	118.00–126.00	79.00–89.00	117.00–121.00	73.00–91.00	115.00–125.00
HCT (%)	22.10–25.80	32.70–36.90	23.40–25.30	33.30–34.60	22.20–25.10	33.20–34.20	23.20–25.60	32.58–34.40
MCV (fL)	35.00–39.50	50.60–53.50	39.20–40.20	54.40–57.40	39.90–43.20	57.80–62.10	41.60–44.10	56.90–60.70
MCH (pg)	10.00–14.30	18.40–20.70	14.30–14.70	19.30–20.40	14.70–15.70	20.10–21.30	14.50–16.08	19.90–21.30
MCHC (g/dL)	336.00–349.00	372.00–393.00	333.00–343.00	373.00–384.00	323.00–339.00	372.00–380.00	249.00–340.25	363.75–374.00
CHCM (g/dL)	393.00–403.00	428.00–432.00	391.00–399.00	428.00–431.00	375.00–390.00	424.00–433.00	387.00–395.50	421.75–431.00
CH (pg)	15.00–16.50	20.60–21.70	16.30–16.90	21.90–23.30	16.40–17.80	22.90–24.30	17.30–18.30	22.90–23.40
RDW (%)	17.40–18.40	23.00–24.70	17.40–18.20	22.90–24.00	17.40–18.00	23.20–25.20	17.50–18.03	22.17–23.50
HDW (g/dL)	23.60–25.30	30.30–31.40	23.10–24.10	30.00–31.10	22.60–24.10	30.20–31.70	23.00–24.33	29.25–29.70
PLT (109/L)	247.00–337.00	879.00–991.00	272.00–331.00	901.00–995.00	143.00–277.00	977.00–1080.00	138.00–226.48	938.00–1128.00
MPV (fL)	6.60–9.40	18.40–20.40	7.30–9.10	18.90–19.70	6.40–9.00	18.40–20.00	5.90–9.36	18.90–19.80
%NEUT (%)	7.10–25.90	58.30–73.50	16.90–21.90	55.30–66.80	10.10–18.70	52.80–61.50	8.00–19.03	51.08–67.00
%LYMPH (%)	19.20–29.20	61.10–72.10	23.00–28.10	65.50–75.00	25.80–33.70	70.80–75.30	23.10–35.60	73.45–82.70
%MONO (%)	0.60–3.50	10.30–14.30	3.00–3.30	10.20–10.90	1.80–2.90	9.30–12.10	2.00–2.70	8.40–12.00
%EOS (%)	1.00–1.80	10.30–14.90	0.80–1.40	10.30–12.90	0.50–1.00	8.70–11.90	0.70–1.32	6.92–13.20
%BASO (%)	0.40–0.70	1.60–3.20	0.60–0.70	1.70–2.00	0.50–0.70	1.60–2.00	0.50–0.53	1.60–1.80
%LUC (%)	0.10–0.10	2.30–6.40	0.10–0.10	4.00–5.20	0.10–0.10	3.90–5.20	0.10–0.12	4.79–6.90
#NEUT (109/L)	0.28–1.71	6.14–8.50	1.78–2.31	6.61–7.63	0.91–2.14	6.16–8.17	0.44–1.83	5.39–6.71
#LYMPH (109/L)	0.12–2.41	7.71–12.72	1.95–2.55	11.12–15.57	2.04–2.70	12.57–15.70	1.36–2.35	12.79–15.56
#MONO (109/L)	0.01–0.36	1.01–1.35	0.24–0.35	1.14–1.47	0.21–0.31	1.04–1.28	0.16–0.28	0.86–1.19
#EOS (109/L)	0.06–0.16	1.08–1.26	0.12–0.18	1.08–1.36	0.06–0.13	1.17–1.58	0.06–0.12	0.91–1.22
#BASO (109/L)	0.03–0.05	0.21–0.27	0.04–0.06	0.27–0.37	0.04–0.05	0.26–0.38	0.02–0.04	0.32–0.39
#LUC (109/L)	0.01–0.01	0.22–0.47	0.01–0.01	0.44–0.58	0.01–0.01	0.54–1.04	0.01–0.01	0.62–0.75

## Sheet: Table S2
Table S2. 90% CI Lower and Upper limits of hematology RIs for Holstein cows at different parities. CI = confidence interval.
Blood analytes	Parity 1 (N=419)		Parity 2+ (N=367)
	90% CI Lower limit	90% CI Upper limit	90% CI Lower limit	90% CI Upper limit
WBC (109/L)	5.27–6.43	17.40–21.07	5.41–6.38	19.99–23.34
RBC (1012/L)	5.21–5.48	7.67–7.97	4.28–4.77	6.89–7.21
HGB (g/dL)	87.38–94.00	119.63–127.00	80.00–86.00	117.00–120.00
HCT (%)	24.50–25.84	33.50–34.67	23.00–24.80	33.10–34.20
MCV (fL)	39.04–39.50	53.50–54.77	40.60–43.10	57.90–61.30
MCH (pg)	14.14–14.44	18.90–19.50	14.80–15.50	20.10–21.30
MCHC (g/dL)	339.00–343.00	373.00–378.68	323.00–338.00	372.00–378.00
CHCM (g/dL)	394.00–399.43	428.58–431.00	384.00–393.00	424.00–431.00
CH (pg)	16.20–16.60	21.50–22.10	16.70–17.70	22.90–23.70
RDW (%)	17.70–18.23	23.18–23.98	17.50–18.00	23.00–25.10
HDW (g/dL)	23.70–24.83	30.11–31.07	22.90–24.00	30.00–31.10
PLT (109/L)	296.98–330.70	893.15–945.15	150.00–239.00	987.00–1077.00
MPV (fL)	8.30–9.20	18.95–19.65	6.90–9.00	18.60–19.70
%NEUT (%)	17.69–20.80	57.80–61.29	11.20–18.70	54.70–64.90
%LYMPH (%)	25.64–28.54	65.14–72.30	23.10–31.10	72.40–78.60
%MONO (%)	3.00–3.40	10.60–10.90	2.00–2.70	9.30–11.70
%EOS (%)	1.10–1.60	10.76–12.86	0.70–1.00	8.70–11.80
%BASO (%)	0.60–0.70	1.70–1.96	0.50–0.60	1.60–1.80
%LUC (%)	0.10–0.10	3.60–4.58	0.10–0.10	4.30–5.70
#NEUT (109/L)	1.19–2.12	6.57–7.53	1.26–1.98	6.08–7.66
#LYMPH (109/L)	2.14–2.49	10.20–13.37	1.91–2.47	12.79–15.06
#MONO (109/L)	0.25–0.35	1.17–1.32	0.21–0.27	1.04–1.22
#EOS (109/L)	0.10–0.16	1.15–1.26	0.07–0.12	1.11–1.42
#BASO (109/L)	0.04–0.05	0.24–0.30	0.04–0.05	0.29–0.36
#LUC (109/L)	0.01–0.01	0.39–0.53	0.01–0.01	0.57–0.75

## Sheet: Table S3
Table S3. 90% CI Lower and Upper limits of hematology RIs for Holstein cows at different lactation stages. CI = confidence interval.
Blood analytes	Phase 0 (Dry, N=40)		Phase 1 (<100, N=143)		Phase 2 (100-200, N=293)		Phase 3 (>200, N=310)
	90% CI Lower limit	90% CI Upper limit	90% CI Lower limit	90% CI Upper limit	90% CI Lower limit	90% CI Upper limit	90% CI Lower limit	90% CI Upper limit
WBC (109/L)	5.70–6.71	14.97–24.55	4.00–6.35	15.48–23.34	4.98–6.38	16.95–20.15	5.72–6.64	21.44–23.92
RBC (1012/L)	4.77–4.96	6.36–7.05	4.76–5.11	7.00–7.77	4.79–4.97	7.64–8.32	4.11–4.97	7.29–7.81
HGB (g/dL)	90.00–93.03	113.90–116.00	73.00–88.00	117.00–127.00	80.00–90.00	119.00–129.00	81.00–88.00	118.00–120.00
HCT (%)	26.00–26.22	33.57–34.10	23.00–24.90	32.70–36.10	22.90–25.50	33.30–34.80	23.30–25.00	33.20–34.10
MCV (fL)	41.70–46.66	60.55–62.20	39.30–41.50	53.70–55.90	38.50–39.50	55.00–59.10	39.50–41.70	55.90–60.30
MCH (pg)	15.10–16.90	20.68–21.30	14.30–14.90	18.90–19.60	12.90–14.30	19.50–20.70	14.50–15.10	19.80–20.60
MCHC (g/dL)	324.00–340.00	361.95–372.00	328.00–344.00	370.00–376.00	336.00–342.00	373.00–387.00	323.00–341.00	371.00–378.00
CHCM (g/dL)	387.00–393.00	414.00–431.00	386.00–399.00	424.00–428.00	389.00–397.00	429.00–432.00	381.00–395.00	425.00–433.00
CH (pg)	17.80–18.80	23.29–24.30	16.40–17.30	21.50–22.60	15.70–16.60	21.90–23.40	16.60–17.40	22.70–23.40
RDW (%)	16.95–17.93	22.04–24.12	17.40–18.10	21.50–22.60	17.50–18.40	23.10–24.50	17.70–18.00	23.50–25.20
HDW (g/dL)	22.70–24.30	29.41–32.30	21.30–24.30	30.10–31.40	23.10–24.60	30.30–31.10	23.00–24.50	29.70–30.50
PLT (109/L)	182.00–393.48	891.30–1019.00	294.00–341.00	923.00–1128.00	187.00–315.00	938.00–1016.00	143.00–307.00	923.00–1077.00
MPV (fL)	9.10–11.47	18.42–19.98	6.40–9.00	18.10–20.20	8.30–9.50	18.90–20.10	6.70–8.90	18.90–19.80
%NEUT (%)	8.68–19.68	47.02–54.02	7.00–20.30	58.50–73.50	16.40–21.90	56.30–64.90	14.00–19.70	54.30–62.60
%LYMPH (%)	37.10–38.66	69.25–72.40	15.70–29.30	65.20–85.90	23.10–29.80	68.50–74.40	23.70–32.00	70.80–75.30
%MONO (%)	2.50–3.24	8.39–11.49	0.70–3.40	10.70–14.30	2.50–3.30	9.60–10.60	1.90–2.80	10.30–12.00
%EOS (%)	0.45–1.26	10.42–14.80	0.70–1.00	9.70–14.10	1.10–1.50	10.20–12.80	0.60–1.30	9.50–12.90
%BASO (%)	0.50–0.60	1.60–2.70	0.50–0.60	1.70–3.20	0.50–0.70	1.60–1.90	0.60–0.70	1.70–1.90
%LUC (%)	0.09–0.12	1.85–12.97	0.10–0.10	4.90–7.30	0.10–0.10	3.60–5.20	0.10–0.10	3.90–4.60
#NEUT (109/L)	1.15–1.83	5.03–6.69	0.28–1.59	6.27–8.50	0.64–2.17	6.00–7.96	1.56–2.28	6.57–7.66
#LYMPH (109/L)	2.20–2.85	8.92–13.69	2.11–2.60	8.79–14.66	1.48–2.32	10.49–12.52	1.95–2.51	13.25–15.69
#MONO (109/L)	0.21–0.26	1.06–1.65	0.04–0.32	1.01–1.34	0.16–0.34	0.99–1.18	0.21–0.32	1.13–1.36
#EOS (109/L)	0.05–0.18	1.26–1.58	0.06–0.12	1.03–1.26	0.08–0.18	1.12–1.26	0.09–0.14	1.11–1.43
#BASO (109/L)	0.00–0.02	0.15–0.22	0.03–0.05	0.22–0.34	0.04–0.05	0.23–0.28	0.03–0.05	0.31–0.38
#LUC (109/L)	0.01–0.01	0.62–0.89	0.01–0.01	0.47–1.14	0.01–0.01	0.38–0.59	0.01–0.01	0.50–0.67

## Sheet: Table S4
Table S4. 90% CI Lower and Upper limits of hematology RIs for Holstein cows when sorting by parities and lactation stages. CI = confidence interval.
Blood analytes	Parity 1								Parity 2+
	Phase 0 (N=19)		Phase 1 (N=88)		Phase 2 (N=178)		Phase 3 (N=134)		Phase 0 (N=21)		Phase 1 (N=55)		Phase 2 (N=115)		Phase 3 (N=176)
	90% CI Lower limit	90% CI Upper limit	90% CI Lower limit	90% CI Upper limit	90% CI Lower limit	90% CI Upper limit	90% CI Lower limit	90% CI Upper limit	90% CI Lower limit	90% CI Upper limit	90% CI Lower limit	90% CI Upper limit	90% CI Lower limit	90% CI Upper limit	90% CI Lower limit	90% CI Upper limit
WBC (109/L)	6.21–7.52	16.15–26.18	4.00–6.14	12.30–17.07	0.85–6.45	15.29–20.25	5.72–7.25	20.14–24.39	5.13–6.76	12.19–20.52	5.72–6.72	18.95–23.34	3.31–6.38	17.46–21.61	4.50–6.64	20.71–24.27
RBC (1012/L)	4.32–5.09	6.64–7.37	5.23–5.65	7.04–7.77	4.85–5.77	7.84–8.83	5.06–5.59	7.36–7.88	4.32–4.83	5.84–6.40	4.76–4.95	6.76–7.02	4.28–4.82	6.82–7.11	3.24–4.63	6.89–7.37
HGB (g/dL)	86.88–96.24	115.53–124.57	86.00–95.00	116.00–127.00	77.00–95.00	121.00–132.00	86.00–96.00	118.00–126.00	84.81–92.70	112.59–122.98	73.00–84.40	117.00–127.00	80.00–89.90	115.20–125.00	69.00–86.00	117.00–120.00
HCT (%)	23.96–27.34	32.97–35.56	24.50–26.10	32.56–36.10	22.10–25.80	33.40–36.90	24.80–26.80	33.20–35.30	24.14–26.18	32.96–38.70	23.00–24.60	32.70–35.20	22.90–25.56	32.30–34.40	20.00–24.80	33.00–34.10
MCV (fL)	41.64–44.79	50.67–53.11	39.30–41.14	51.97–55.90	35.00–39.20	50.20–53.70	39.40–41.70	53.50–55.70	39.40–47.12	60.52–65.32	41.50–44.20	54.17–54.40	39.90–44.03	57.40–62.10	36.60–43.00	56.90–61.50
MCH (pg)	9.93–16.34	19.32–20.12	14.30–14.80	18.48–19.50	10.00–14.30	18.60–20.70	14.10–15.10	18.80–20.60	15.24–17.04	20.96–22.60	15.30–15.80	19.10–19.60	14.10–15.71	20.24–21.70	14.50–15.70	19.90–21.00
MCHC (g/dL)	380.98–395.80	419.74–439.85	338.00–346.60	369.80–376.00	336.00–344.00	375.00–396.00	333.00–344.00	370.00–376.00	325.92–337.20	362.43–377.05	328.00–341.00	368.75–374.00	332.00–343.25	369.00–378.00	249.00–339.00	372.00–381.00
CHCM (g/dL)	383.39–394.50	420.55–434.63	386.00–399.20	426.20–428.00	393.00–405.00	429.00–432.00	394.00–400.00	425.00–437.00	377.74–387.71	411.72–422.11	390.00–399.00	421.00–425.00	385.00–394.90	424.30–435.00	364.00–393.00	424.00–433.00
CH (pg)	383.13–394.59	420.27–434.98	16.40–17.05	20.87–22.40	15.00–16.50	20.60–21.90	16.40–17.40	21.50–23.30	16.54–19.25	23.59–25.09	17.10–18.30	21.83–22.60	16.40–18.19	22.46–24.20	15.40–17.80	22.90–25.00
RDW (%)	16.74–17.89	21.95–27.57	17.40–18.12	21.00–22.20	17.90–18.80	23.50–25.40	17.00–18.30	22.70–27.60	16.52–18.47	21.23–23.51	17.60–18.25	21.54–22.60	17.40–18.18	21.92–23.20	17.70–18.00	23.50–25.30
HDW (g/dL)	23.45–24.80	30.35–38.87	21.30–24.84	29.20–31.40	23.60–25.60	30.30–31.20	23.50–24.80	29.50–31.10	20.50–23.50	29.60–32.34	23.90–24.11	30.20–31.40	22.60–23.90	29.68–31.10	20.50–24.50	29.80–31.70
PLT (109/L)	159.82–514.57	864.02–983.82	294.00–346.20	902.04–951.00	247.00–333.00	848.00–991.00	112.00–342.00	841.00–995.00	126.91–459.15	1016.41–1286.83	311.00–384.00	949.38–1128.00	116.00–298.10	978.00–1071.00	138.00–231.00	979.00–1096.00
MPV (fL)	9.70–12.06	17.92–21.46	6.60–9.12	18.12–20.20	8.30–9.60	18.90–20.40	5.90–8.90	18.90–20.00	8.79–12.66	19.23–21.91	6.40–9.24	17.82–19.70	6.40–9.10	18.42–20.10	5.90–9.00	18.40–20.00
%NEUT (%)	4.25–18.72	48.65–62.64	7.10–22.00	59.66–73.50	18.70–26.60	54.60–62.20	16.50–22.90	54.30–67.40	11.60–22.73	45.15–56.30	7.00–16.10	53.51–64.90	3.90–19.96	54.70–73.00	11.20–19.60	52.10–62.60
%LYMPH (%)	31.35–39.03	70.92–101.29	19.70–29.40	61.60–66.10	19.20–29.80	61.90–72.40	21.30–31.70	65.50–76.40	32.98–42.03	63.64–74.16	15.70–28.44	67.10–85.90	18.90–31.09	72.44–78.60	23.30–34.40	70.90–82.70
%MONO (%)	1.54–3.51	8.48–11.32	0.70–3.47	10.83–14.30	0.60–3.70	9.90–10.70	3.00–3.40	10.50–12.10	2.54–3.30	7.33–12.82	2.00–3.48	8.86–12.30	2.50–3.20	8.40–9.80	1.80–2.70	9.80–12.10
%EOS (%)	0.00–0.96	10.30–18.35	0.90–1.60	10.42–14.10	1.10–2.00	10.30–14.90	0.90–1.70	9.30–12.90	1.05–2.25	9.81–15.22	0.70–0.74	7.06–7.70	1.00–1.40	8.59–11.80	0.40–1.20	8.40–14.20
%BASO (%)	0.43–0.62	1.77–4.10	0.50–0.60	1.78–3.20	0.40–0.70	1.60–2.00	0.60–0.70	1.70–1.90	0.45–0.66	1.46–2.06	0.60–0.70	1.50–1.80	0.40–0.60	1.60–1.70	0.50–0.60	1.60–2.00
%LUC (%)	0.00–1.13	5.62–8.34	0.10–0.10	3.00–6.40	0.10–0.10	2.20–4.60	0.10–0.10	3.90–5.20	0.07–0.13	1.07–10.31	0.10–0.14	5.07–7.30	0.10–0.10	4.32–5.80	0.10–0.10	2.90–5.10
#NEUT (109/L)	0.64–1.98	5.37–7.38	0.28–1.31	6.76–8.50	0.64–2.25	5.77–7.53	1.56–2.52	6.84–8.18	1.80–2.18	4.46–9.57	1.43–2.09	5.65–6.71	0.44–2.25	5.74–8.37	1.26–2.19	6.02–7.66
#LYMPH (109/L)	2.00–3.19	9.74–16.22	2.13–2.63	5.80–9.06	0.12–2.41	8.69–12.72	1.95–2.89	12.32–15.69	1.94–3.01	6.96–12.02	2.11–2.61	10.52–14.66	1.36–2.59	11.65–13.13	1.91–2.51	13.13–16.34
#MONO (109/L)	0.00–0.50	1.16–1.92	0.04–0.32	0.95–1.34	0.01–0.38	1.04–1.35	0.19–0.36	1.15–1.65	0.18–0.26	0.85–2.08	0.26–0.34	1.15–1.27	0.16–0.30	0.87–1.01	0.15–0.31	1.04–1.36
#EOS (109/L)	0.00–0.11	1.06–1.82	0.06–0.13	1.10–1.26	0.07–0.19	1.12–1.36	0.12–0.21	1.00–1.43	0.13–0.26	1.04–2.28	0.06–0.10	0.70–1.10	0.06–0.18	1.00–1.31	0.04–0.13	1.12–1.62
#BASO (109/L)	0.03–0.05	0.18–0.32	0.03–0.05	0.18–0.22	0.04–0.06	0.21–0.31	0.03–0.06	0.28–0.39	0.03–0.05	0.16–0.85	0.04–0.06	0.30–0.34	0.03–0.05	0.24–0.31	0.02–0.05	0.30–0.39
#LUC (109/L)	0.00–0.21	1.89–2.52	0.01–0.01	0.19–0.47	0.01–0.01	0.22–0.45	0.01–0.01	0.50–0.67	0.01–0.02	0.21–0.66	0.01–0.01	0.73–1.14	0.01–0.01	0.46–0.62	0.01–0.01	0.48–0.73

## Sheet: Table S5
Table S5. Hematology values for Holstein cows when sorting by ages and lactation stages. Significant differences between groups are indicated by different letters (upper letters: p < 0.01, lower letters: p < 0.05)
Blood analytes	Age 2		Age 3				Age 4				Age 5+
	Phase 1 (N=68)	Phase 2 (N=109)	Phase 0 (N=11)	Phase 1 (N=30)	Phase 2 (N=86)	Phase 3 (N=151)	Phase 0 (N=20)	Phase 1 (N=31)	Phase 2 (N=73)	Phase 3 (N=117)	Phase 0 (N=9)	Phase 1 (N=14)	Phase 2 (N=25)	Phase 3 (N=42)
	Mean ± SD	Mean ± SD	Mean ± SD	Mean ± SD	Mean ± SD	Mean ± SD	Mean ± SD	Mean ± SD	Mean ± SD	Mean ± SD	Mean ± SD	Mean ± SD	Mean ± SD	Mean ± SD
WBC (109/L)	9.22 ± 2.18	9.99 ± 2.83	11.22 ± 2.99	9.76 ± 2.59	10.17 ± 2.79	11.35 ± 3.82	9.90 ± 2.76	11.16 ± 3.75	11.08 ± 3.33	11.90 ± 4.18	9.52 ± 3.12	11.70 ± 4.36	10.00 ± 3.75	11.78 ± 4.78
RBC (1012/L)	6.50 ± 0.44A	6.77 ± 0.65B	6.05 ± 0.38A	6.09 ± 0.50A	6.52 ± 0.67B	6.37 ± 0.58AB	5.53 ± 0.50	5.91 ± 0.61	5.82 ± 0.59	5.87 ± 0.71	5.36 ± 0.43	5.61 ± 0.54	5.76 ± 0.46	5.88 ± 0.58
HGB (g/dL)	104.54 ± 7.57	106.56 ± 8.41	107.27 ± 6.02	104.20 ± 9.09	106.51 ± 8.45	107.33 ± 7.87	103.15 ± 7.03	102.97 ± 10.64	102.47 ± 7.86	103.17 ± 9.14	101.78 ± 6.67	99.00 ± 11.84	103.28 ± 7.43	103.78 ± 7.16
HCT (%)	28.95 ± 2.00	29.33 ± 2.36	30.32 ± 1.64	29.32 ± 2.55	29.46 ± 2.33	30.02 ± 2.23	29.47 ± 2.45	28.93 ± 2.81	28.76 ± 2.17	29.05 ± 2.50	28.99 ± 2.19	28.03 ± 2.84	29.24 ± 1.98	29.23 ± 2.08
MCV (fL)	44.60 ± 2.63	43.66 ± 3.34	50.18 ± 2.36C	48.57 ± 3.75BC	45.51 ± 4.31A	47.42 ± 3.65AB	53.54 ± 5.10B	49.06 ± 3.09A	49.68 ± 4.24A	49.56 ± 4.20A	54.22 ± 4.13	50.68 ± 2.56	50.92 ± 3.14	50.38 ± 4.39
MCH (pg)	16.02 ± 0.86	15.85 ± 1.47	17.75 ± 0.73C	17.34 ± 1.09BC	16.43 ± 1.34A	16.96 ± 1.22AB	18.72 ± 1.40B	17.41 ± 1.02A	17.68 ± 1.39A	17.61 ± 1.29A	19.06 ± 1.33	18.03 ± 0.90	17.98 ± 1.14	17.88 ± 1.42
MCHC (g/dL)	358.81 ± 6.62A	362.23 ± 8.30B	354.00 ± 4.52A	355.70 ± 10.04A	361.94 ± 9.93B	357.45 ± 7.91AB	350.45 ± 9.92	355.35 ± 7.75	356.19 ± 7.64	353.75 ± 13.81	351.44 ± 9.44	355.69 ± 4.63	353.20 ± 6.91	352.83 ± 17.84
CHCM (g/dL)	412.81 ± 7.51A	416.87 ± 7.48B	409.45 ± 4.11	409.38 ± 9.04	415.06 ± 9.07	412.37 ± 8.11	401.75 ± 10.33A	410.58 ± 6.82B	409.49 ± 9.62B	408.24 ± 10.34B	400.00 ± 8.46A	404.92 ± 6.92AB	410.16 ± 7.37B	409.05 ± 8.17B
CH (pg)	18.35 ± 0.98	18.13 ± 1.28	20.44 ± 1.00C	19.83 ± 1.37BC	18.79 ± 1.52A	19.48 ± 1.35AB	21.34 ± 1.62B	20.03 ± 1.14A	20.22 ± 1.42A	20.18 ± 1.49A	21.53 ± 1.26	20.43 ± 0.93	20.73 ± 1.14	20.51 ± 1.57
RDW (%)	19.05 ± 0.63A	20.67 ± 1.49B	19.29 ± 1.67A	19.62 ± 1.26A	20.80 ± 1.48B	20.04 ± 1.48AB	19.86 ± 1.25	19.47 ± 0.95	19.82 ± 1.28	20.17 ± 1.77	20.21 ± 1.21	19.79 ± 1.36	19.30 ± 1.00	19.81 ± 1.32
HDW (g/dL)	27.44 ± 1.52a	27.99 ± 1.34b	26.87 ± 1.59	26.50 ± 1.89	27.48 ± 1.75	27.27 ± 1.51	26.57 ± 2.43	27.34 ± 1.74	26.68 ± 1.74	26.88 ± 1.71	27.16 ± 1.76	25.89 ± 1.28	26.82 ± 1.59	26.92 ± 1.44
PLT (109/L)	654.22 ± 164.88B	581.97 ± 167.40A	699.64 ± 146.07	622.04 ± 208.58	584.98 ± 175.40	584.66 ± 173.80	696.45 ± 171.00	640.52 ± 177.46	626.01 ± 194.86	629.50 ± 219.41	678.67 ± 209.28	681.71 ± 204.44	713.68 ± 241.43	634.76 ± 185.82
MPV (fL)	12.34 ± 2.55a	13.45 ± 2.96b	14.27 ± 2.02	14.22 ± 3.09	13.80 ± 2.94	13.79 ± 3.23	15.71 ± 2.11B	12.60 ± 2.63A	13.93 ± 2.93A	13.31 ± 2.79A	14.20 ± 2.13	13.91 ± 2.78	12.78 ± 2.25	13.70 ± 3.26
%NEUT (%)	43.16 ± 12.14	41.51 ± 9.21	32.80 ± 8.86a	36.69 ± 10.31ab	40.68 ± 9.43b	38.42 ± 9.84ab	35.01 ± 11.03	36.68 ± 11.21	36.93 ± 10.77	35.24 ± 9.44	35.02 ± 2.84	36.69 ± 12.54	35.24 ± 12.90	33.90 ± 10.58
%LYMPH (%)	42.84 ± 9.86	44.74 ± 9.64	54.49 ± 10.93b	49.36 ± 12.33ab	45.56 ± 10.07a	48.03 ± 10.73ab	51.17 ± 9.85	50.29 ± 12.26	50.95 ± 11.26	52.78 ± 10.38	53.40 ± 3.20	51.35 ± 14.36	54.18 ± 13.72	54.50 ± 12.05
%MONO (%)	6.73 ± 2.44	6.34 ± 1.90	5.99 ± 2.06	6.18 ± 2.01	6.33 ± 1.87	6.11 ± 2.08	5.10 ± 1.43	5.99 ± 2.00	5.41 ± 1.67	5.43 ± 2.11	5.29 ± 1.79	5.41 ± 2.22	4.97 ± 1.63	5.20 ± 2.06
%EOS (%)	4.39 ± 2.82a	5.41 ± 2.68b	4.17 ± 3.10	5.13 ± 3.51	5.02 ± 2.62	4.88 ± 2.65	5.91 ± 3.10B	3.56 ± 1.74A	4.46 ± 2.42A	3.89 ± 2.27A	4.54 ± 2.10	3.24 ± 2.05	3.63 ± 2.21	3.90 ± 2.15
%BASO (%)	1.11 ± 0.43	1.14 ± 0.27	1.11 ± 0.56	1.17 ± 0.32	1.15 ± 0.31	1.15 ± 0.28	1.03 ± 0.28	1.05 ± 0.21	1.08 ± 0.27	1.11 ± 0.29	0.98 ± 0.33	1.11 ± 0.27	0.98 ± 0.27	1.13 ± 0.33
%LUC (%)	0.59 ± 1.05	0.46 ± 0.71	0.73 ± 1.07	0.72 ± 1.33	0.60 ± 1.03	0.66 ± 1.12	0.79 ± 1.31	0.68 ± 1.55	0.61 ± 1.14	0.58 ± 0.89	0.74 ± 1.18	1.50 ± 2.40	0.78 ± 1.56	0.67 ± 1.04
#NEUT (109/L)	4.15 ± 1.65	4.03 ± 1.11	3.55 ± 1.02	3.68 ± 1.27	4.03 ± 0.96	4.23 ± 1.28	3.41 ± 1.23	3.84 ± 1.00	3.98 ± 1.33	4.04 ± 1.15	3.24 ± 0.79	4.03 ± 1.32	3.35 ± 1.26	3.72 ± 0.98
#LYMPH (109/L)	3.80 ± 0.87A	4.56 ± 2.03B	6.25 ± 2.47	4.70 ± 1.90	4.68 ± 2.08	5.58 ± 2.85	5.14 ± 1.94	5.92 ± 2.94	5.64 ± 2.52	6.52 ± 3.29	5.15 ± 1.93	5.44 ± 2.41	5.42 ± 3.24	6.50 ± 3.68
#MONO (109/L)	0.61 ± 0.21	0.63 ± 0.22	0.69 ± 0.37	0.63 ± 0.23	0.65 ± 0.20	0.67 ± 0.25	0.53 ± 0.25	0.62 ± 0.26	0.58 ± 0.16	0.60 ± 0.23	0.56 ± 0.25	0.59 ± 0.22	0.47 ± 0.16	0.57 ± 0.20
#EOS (109/L)	0.41 ± 0.28A	0.53 ± 0.27B	0.43 ± 0.24	0.49 ± 0.34	0.50 ± 0.25	0.52 ± 0.27	0.62 ± 0.38b	0.38 ± 0.17a	0.49 ± 0.29a	0.46 ± 0.31a	0.45 ± 0.15	0.43 ± 0.32	0.34 ± 0.19	0.45 ± 0.25
#BASO (109/L)	0.10 ± 0.04A	0.12 ± 0.05B	0.10 ± 0.04	0.12 ± 0.06	0.12 ± 0.05	0.13 ± 0.07	0.10 ± 0.04	0.12 ± 0.06	0.12 ± 0.06	0.13 ± 0.07	0.10 ± 0.07	0.14 ± 0.08	0.10 ± 0.05	0.15 ± 0.09
#LUC (109/L)	0.05 ± 0.08	0.05 ± 0.07	0.16 ± 0.24	0.06 ± 0.11	0.06 ± 0.09	0.08 ± 0.14	0.12 ± 0.23	0.13 ± 0.29	0.07 ± 0.14	0.08 ± 0.13	0.10 ± 0.20	0.17 ± 0.27	0.09 ± 0.16	0.09 ± 0.18

## Sheet: Table S6
Table S6. Hematology RIs for Holstein cows when sorting by ages and lactation stages. RI = reference interval
Blood analytes	Age 2		Age 3				Age 4				Age 5+
	Phase 1 (N=68)	Phase 2 (N=109)	Phase 0 (N=11)	Phase 1 (N=30)	Phase 2 (N=86)	Phase 3 (N=151)	Phase 0 (N=20)	Phase 1 (N=31)	Phase 2 (N=73)	Phase 3 (N=117)	Phase 0 (N=9)	Phase 1 (N=14)	Phase 2 (N=25)	Phase 3 (N=42)
	RI	RI	RI	RI	RI	RI	RI	RI	RI	RI	RI	RI	RI	RI
WBC (109/L)	4.47–14.94	5.09–17.13	5.61–20.04	5.93–16.84	6.37–18.76	6.58–23.37	5.97–18.00	6.48–21.82	6.29–19.38	6.41–22.26	5.80–27.54	6.25–24.99	3.46–18.83	4.57–23.60
RBC (1012/L)	5.42–7.66	5.29–8.33	5.20–7.11	5.05–7.16	4.82–8.13	5.10–7.63	4.80–6.99	4.65–7.21	4.48–7.08	4.07–7.10	4.24–6.36	4.53–7.01	4.91–6.84	4.53–7.33
HGB (g/dL)	87.40–127.00	82.60–127.30	94.26–122.20	80.07–120.42	90.00–127.60	86.75–119.25	85.63–117.03	79.91–124.80	88.40–119.15	81.85–118.10	81.43–119.01	69.33–123.90	86.17–117.84	83.15–115.95
HCT (%)	24.50–34.55	23.40–34.88	26.52–34.26	23.87–34.71	24.77–34.50	24.95–33.85	24.67–35.34	23.05–34.89	24.94–33.62	23.77–33.91	23.40–34.06	22.19–35.66	24.82–33.36	24.12–32.99
MCV (fL)	40.14–51.32	38.21–52.40	44.93–56.07	40.80–56.52	39.12–57.35	40.43–55.13	40.41–62.68	42.40–55.69	40.07–61.42	41.59–60.33	46.09–67.84	44.78–56.62	44.97–58.61	41.65–59.31
MCH (pg)	14.44–18.21	12.50–19.23	16.27–19.78	15.17–19.75	14.30–20.33	14.60–19.43	15.06–21.17	15.12–19.44	14.61–21.36	15.00–20.16	16.58–24.15	16.17–20.27	15.75–20.64	14.57–20.28
MCHC (g/dL)	343.70–373.90	340.63–375.13	345.00–365.76	331.80–374.68	340.38–386.63	338.55–371.23	325.87–368.97	337.92–370.16	338.70–373.75	323.00–378.15	329.65–380.84	345.20–366.50	340.08–368.98	255.90–373.48
CHCM (g/dL)	397.90–428.00	399.18–432.00	399.78–419.37	391.15–428.97	391.35–430.83	396.78–431.00	376.09–421.42	396.78–425.18	388.40–431.60	380.70–425.05	381.52–422.93	388.66–419.21	393.70–425.07	394.08–425.85
CH (pg)	16.54–20.88	15.84–21.30	18.15–22.94	16.99–22.74	16.22–22.28	16.78–22.15	17.36–24.38	17.58–22.36	16.66–23.78	17.07–23.04	18.45–24.69	17.80–22.17	18.44–23.34	17.31–23.28
RDW (%)	17.89–20.68	18.36–24.25	15.07–22.68	17.51–22.88	18.32–23.97	17.85–23.68	17.19–22.56	17.71–21.61	17.40–23.13	17.80–25.11	17.21–22.86	16.24–22.71	17.63–21.94	17.80–23.41
HDW (g/dL)	24.44–31.40	25.49–30.74	23.89–31.84	17.53–22.56	23.19–30.58	23.88–30.03	22.23–32.85	24.20–31.33	23.28–30.51	23.95–30.41	20.37–30.65	23.15–28.95	23.45–30.19	23.11–29.65
PLT (109/L)	317.20–947.38	311.70–924.13	379.93–1077.08	235.39–1121.12	272.35–975.83	305.65–952.78	330.73–1071.35	290.62–1029.77	218.00–978.50	169.95–1077.15	225.38–1287.98	265.71–1177.09	85.16–1119.05	141.23–917.55
MPV (fL)	8.27–18.90	9.38–19.73	9.70–19.37	7.57–20.62	8.84–19.28	7.54–19.52	9.70–19.42	6.84–17.95	6.74–19.85	7.29–18.81	8.89–19.65	8.76–21.20	9.14–18.99	6.08–19.75
%NEUT (%)	11.16–65.31	24.53–60.28	11.21–53.35	13.64–56.58	21.46–62.50	18.10–61.03	8.65–56.90	10.99–58.67	14.53–61.16	15.81–55.82	22.52–40.04	12.26–67.85	7.68–62.29	11.64–57.95
%LYMPH (%)	22.85–65.75	26.30–62.72	30.18–82.02	26.21–78.37	26.98–65.21	24.86–72.66	34.17–76.05	18.01–71.79	29.54–75.03	31.83–72.49	39.89–59.19	19.52–84.52	25.29–83.49	27.15–82.06
%MONO (%)	2.05–13.02	2.77–10.11	1.18–10.91	2.79–11.14	3.03–10.64	3.28–10.90	2.18–8.45	220.15–272.79	3.19–8.86	1.89–11.05	3.48–26.11	0.64–10.61	2.35–8.94	2.51–11.84
%EOS (%)	1.29–12.94	1.95–11.83	1.50–9.00	0.39–15.70	1.40–12.76	1.30–12.30	0.86–14.01	0.07–7.19	1.08–10.92	0.59–9.50	1.86–13.80	0.70–5.80	1.08–10.11	1.32–12.90
%BASO (%)	0.50–2.50	0.70–1.63	0.70–1.20	0.55–1.88	0.62–1.96	0.70–1.73	0.52–1.73	0.63–1.52	0.58–1.70	0.60–1.82	0.35–1.94	0.63–1.85	0.39–1.55	0.50–1.80
%LUC (%)	0.10–4.51	0.10–3.74	0.07–3.53	0.07–3.31	0.10–4.55	0.10–4.46	0.09–9.61	0.10–5.62	0.10–4.76	0.10–4.03	0.15–7.38	0.20–5.70	0.09–6.03	0.10–4.39
#NEUT (109/L)	0.67–8.09	1.96–6.21	0.71–5.63	1.50–6.71	1.93–6.54	2.27–7.54	0.96–6.18	1.68–5.95	1.46–8.20	1.90–6.60	2.22–9.74	1.65–7.58	0.79–6.14	1.54–5.90
#LYMPH (109/L)	2.19–5.73	2.00–9.85	0.10–12.12	1.78–8.61	2.28–11.42	2.16–15.29	2.24–10.84	3.01–10.33	2.56–11.85	2.28–15.11	2.65–19.74	0.37–11.08	1.48–12.52	1.92–15.51
#MONO (109/L)	0.19–1.23	0.23–1.18	0.19–2.15	0.23–1.19	0.34–1.08	0.33–1.27	0.23–1.51	0.34–1.57	0.27–0.90	0.24–1.20	0.24–1.49	0.21–1.19	0.14–0.81	0.30–1.18
#EOS (109/L)	0.07–1.22	0.13–1.18	0.00–1.10	0.26–1.11	0.18–1.26	0.16–1.25	0.08–1.60	0.04–0.81	0.16–1.25	0.09–1.33	0.09–0.84	0.02–1.65	0.08–0.91	0.09–1.21
#BASO (109/L)	0.04–0.20	0.05–0.24	0.03–0.20	0.06–0.25	0.06–0.27	0.05–0.36	0.04–0.23	0.06–0.30	0.05–0.29	0.05–0.34	0.03–0.86	0.04–0.52	0.03–0.24	0.02–0.39
#LUC (109/L)	0.01–0.36	0.01–0.37	0.01–0.53	0.00–0.19	0.01–0.41	0.01–0.54	0.04–0.23	0.01–0.76	0.01–0.60	0.01–0.57	0.00–1.03	0.01–0.69	0.01–0.42	0.01–1.27

## Sheet: Table S7
Table S7. 90% CI Lower and Upper limits of hematology RIs for Holstein cows when sorting by ages and lactation stages. CI = confidence interval.
Blood analytes	Age 2				Age 3								Age 4								Age 5
	Phase 1 (N=68)		Phase 2 (N=109)		Phase 0 (N=11)		Phase 1 (N=30)		Phase 2 (N=86)		Phase 3 (N=151)		Phase 0 (N=20)		Phase 1 (N=31)		Phase 2 (N=73)		Phase 3 (N=117)		Phase 0 (N=9)		Phase 1 (N=14)		Phase 2 (N=25)		Phase 3 (N=42)
	90% CI Lower limit	90% CI Upper limit	90% CI Lower limit	90% CI Upper limit	90% CI Lower limit	90% CI Upper limit	90% CI Lower limit	90% CI Upper limit	90% CI Lower limit	90% CI Upper limit	90% CI Lower limit	90% CI Upper limit	90% CI Lower limit	90% CI Upper limit	90% CI Lower limit	90% CI Upper limit	90% CI Lower limit	90% CI Upper limit	90% CI Lower limit	90% CI Upper limit	90% CI Lower limit	90% CI Upper limit	90% CI Lower limit	90% CI Upper limit	90% CI Lower limit	90% CI Upper limit	90% CI Lower limit	90% CI Upper limit
WBC (109/L)	4.00–5.64	12.20–17.07	0.85–6.71	15.87–20.25	4.22–7.62	15.43–26.00	5.36–6.71	14.02–21.17	6.13–6.57	15.97–20.15	5.72–7.16	20.11–24.39	5.39–7.02	12.83–27.52	5.97–7.15	17.36–28.39	5.92–7.17	17.00–21.61	5.24–6.98	20.76–24.27	5.35–6.83	12.89–225.41	5.95–7.15	18.17–34.53	2.73–4.69	15.51–22.05	4.50–6.22	21.45–23.64
RBC (1012/L)	5.23–5.78	7.04–7.77	4.85–5.64	7.90–8.83	4.78–5.51	6.53–7.28	4.81–5.35	6.87–7.45	4.81–5.27	7.42–8.32	4.97–5.41	7.35–7.88	4.66–4.98	6.26–8.29	4.33–4.91	6.88–7.54	4.28–4.87	6.69–7.11	3.24–4.51	6.79–7.35	3.84–4.81	5.91–6.89	4.20–4.87	6.34–7.64	4.71–5.14	6.50–7.22	4.51–4.80	6.83–7.37
HGB (g/dL)	86.00–94.30	117.20127.00	77.00–95.70	121.00–132.00	87.68–99.43	115.02–126.43	70.09–89.02	115.93–123.14	80.00–93.18	118.83–131.00	81.00–94.00	118.00–126.00	79.77–92.49	113.18–120.27	74.33–87.21	119.32–130.14	85.00–89.85	114.76–120.00	69.00–88.62	117.00–120.00	77.52–92.56	109.77–124.85	57.83–82.06	114.70–131.33	81.24–91.41	111.98–123.56	83.00–93.00	112.90–116.00
HCT (%)	24.50–26.05	32.25–36.10	22.10–25.77	33.09–36.90	24.89–28.36	32.46–35.69	22.66–25.42	33.34–35.72	22.90–25.50	33.25–34.80	23.30–26.10	33.20–35.30	23.73–26.13	33.37–37.20	21.69–24.86	33.42–36.27	23.70–25.60	32.26–34.20	20.00–25.08	33.20–34.10	21.18–26.15	31.71–36.61	20.85–24.59	32.08–38.77	23.68–26.01	31.71–34.68	24.10–25.50	32.65–33.00
MCV (fL)	39.30–41.07	49.26–52.30	35.00–39.10	50.52–53.50	43.08–47.15	53.76–58.85	39.06–42.92	54.48–58.37	38.50–39.46	53.58–59.10	39.40–41.70	53.70–58.10	33.80–45.37	60.17–64.66	21.55–24.91	33.36–36.30	39.90–43.73	57.22–62.10	36.60–43.21	56.90–61.50	43.42–49.79	59.27–77.87	42.51–47.50	53.99–58.64	43.82–46.57	56.33–61.38	41.60–43.15	56.79–59.50
MCH (pg)	14.30–14.71	17.55–18.70	10.00–14.20	18.63–20.70	15.84–16.86	18.76–20.88	14.74–15.68	19.04–20.34	14.10–14.63	18.81–20.60	14.10–15.00	19.00–20.60	12.79–16.87	20.46–21.69	14.56–15.70	18.97–19.84	14.10–15.64	19.66–21.70	14.80–15.79	19.90–21.00	15.97–17.56	21.28–33.10	15.55–16.83	19.28–21.18	15.34–16.40	19.84–21.55	14.50–15.50	19.88–20.30
MCHC (g/dL)	343.00–349.00	369.90–376.00	336.00–346.98	372.00–393.00	333.14–355.33	345.60–385.06	325.61–338.71	369.67–379.08	339.00–346.98	378.51–396.00	332.00–343.00	370.00–376.00	319.58–336.00	361.13–377.05	332.54–343.01	366.66–373.54	337.00–343.80	368.00–378.00	255.00–336.00	373.23–381.00	318.07–339.75	363.57–384.24	341.03–349.41	361.97–369.85	335.34–347.09	362.30–374.03	249.00–343.23	365.85–374.00
CHCM (g/dL)	393.00–401.00	427.00–428.00	396.00–405.86	428.00–432.00	395.47–403.83	414.76–422.82	386.06–396.59	423.98–433.92	389.00–400.18	429.00–431.00	394.00–400.00	425.00–437.00	375.11–387.33	410.51–433.91	392.88–400.46	420.19–429.13	385.00–395.00	424.00–435.00	364.00–389.95	422.10–433.00	368.90–388.81	410.47–429.52	381.72–393.89	411.90–429.70	388.62–398.57	420.04–430.07	394.00–395.44	421.00–426.00
CH (pg)	16.40–17.00	20.25–21.30	15.00–16.44	20.60–21.70	17.42–19.21	21.66–23.87	16.29–17.90	22.00–23.39	15.60–16.72	21.88–23.40	16.40–17.40	21.80–23.40	15.31–19.14	23.46–25.02	17.03–18.18	21.77–22.91	16.40–18.06	22.49–24.20	15.40–18.03	22.81–25.00	17.21–20.01	23.15–26.00	15.86–19.12	21.55–22.66	17.90–19.13	22.59–24.02	17.30–17.64	22.87–23.30
RDW (%)	17.40–18.24	20.33–21.10	17.90–18.50	23.41–24.70	14.01–17.12	21.47–24.74	17.19–17.93	21.70–24.15	18.30–18.70	23.09–25.40	17.00–18.30	22.70–27.60	16.26–18.04	21.66–23.36	17.47–18.03	20.92–22.15	17.40–18.17	21.93–23.20	17.70–17.99	23.88–25.30	16.39–19.53	21.62–24.15	15.63–17.96	21.67–23.90	17.32–18.04	20.91–23.43	17.80–18.02	21.80–23.50
HDW (g/dL)	23.60–25.08	29.56–31.40	25.00–25.78	30.30–31.10	23.26–24.91	29.27–34.38	17.23–17.94	21.44–24.04	22.90–24.92	30.10–31.20	23.50–24.80	29.70–31.10	21.40–23.35	30.32–35.55	23.68–24.81	30.00–32.67	22.60–24.30	29.62–31.10	20.50–24.29	29.81–31.70	19.18–24.80	29.22–31.71	22.50–24.28	27.72–30.46	22.70–24.37	29.23–31.01	23.00–24.70	28.96–29.70
PLT (109/L)	294.00–371.68	907.78–951.00	247.00–329.70	840.62–991.00	232.64–520.22	892.80–1167.74	174.95–314.21	993.04–1248.67	265.00–343.70	844.00–1064.00	112.00–342.00	862.00–1077.00	228.17–474.83	960.74–1162.65	213.04–375.80	935.26–1117.59	116.00–323.10	920.90–987.00	143.00–228.00	980.19–1096.00	141.40–491.25	871.91–1062.31	150.96–416.15	979.73–1392.60	48.57–357.87	1040.80–1179.32	138.00–322.73	881.75–918.00
MPV (fL)	6.60–9.15	17.50–20.20	9.20–9.80	18.63–20.40	8.15–11.88	16.79–21.65	5.95–9.13	19.10–22.09	8.30–9.50	18.88–20.00	5.90–8.90	18.90–20.00	6.46–12.47	18.55–19.99	5.38–8.19	16.29–19.16	6.40–10.04	18.60–20.10	6.90–9.00	17.81–20.00	6.70–11.64	16.89–21.74	7.54–10.38	17.89–24.80	8.52–9.86	16.13–22.02	5.90–9.25	18.86–19.80
%NEUT (%)	7.10–21.21	60.06–73.50	20.10–26.52	56.42–62.20	3.73–21.09	44.54–61.87	7.76–20.55	49.52–63.52	18.70–27.54	54.19–73.00	16.50–22.90	55.00–67.40	4.20–19.32	50.83–66.15	7.61–19.73	55.21–66.82	3.90–19.69	52.80–64.90	11.50–20.46	50.21–61.50	20.60–31.78	38.16–41.55	7.42–21.13	54.15–81.93	0.00–16.39	53.76–69.79	11.20–19.02	46.70–58.50
%LYMPH (%)	19.70–29.03	60.22–66.10	19.20–29.80	61.10–72.10	23.50–41.06	67.58–92.06	21.40–33.28	69.83–87.34	18.90–29.92	62.25–72.40	21.30–31.60	65.50–76.40	31.51–37.85	66.22–86.96	5.42–28.65	66.71–75.10	25.80–32.80	71.90–78.60	28.10–35.82	69.95–75.30	37.73–49.32	56.87–60.94	8.09–31.89	71.81–95.90	17.15–33.91	75.55–90.31	26.30–38.44	73.24–82.70
%MONO (%)	0.70–3.80	11.25–14.30	0.60–3.62	9.54–10.60	0.00–3.47	8.78–12.97	2.41–3.43	9.72–12.58	2.50–3.53	9.90–10.70	3.00–3.40	10.50–12.10	1.55–3.05	7.15–9.52	209.00–232.53	267.52–275.76	3.10–3.29	8.40–9.80	1.80–2.68	9.62–12.10	3.24–4.00	6.74–28.01	0.00–2.56	8.23–12.48	2.02–2.82	7.46–10.39	2.50–2.70	7.40–12.00
%EOS (%)	1.00–1.60	9.70–14.10	1.20–2.18	10.30–14.90	0.00–1.50	8.12–14.51	0.10–1.01	11.74–19.83	1.10–1.73	9.94–12.90	0.90–1.70	9.70–14.20	0.37–1.83	10.77–17.15	0.00–1.00	6.22–8.27	1.00–1.56	8.82–11.80	0.40–0.96	8.40–11.90	1.66–2.52	7.59–23.44	0.00–0.60	6.07–9.56	0.93–1.36	7.15–13.85	1.30–1.80	6.36–13.20
%BASO (%)	0.50–0.60	1.80–3.20	0.40–0.70	1.60–1.90	0.50–0.67	1.87–83.69	0.46–0.68	1.68–2.07	0.40–0.70	1.70–2.00	0.60–0.70	1.70–1.90	0.41–0.64	1.40–2.01	0.55–0.73	1.38–1.66	0.50–0.70	1.52–1.70	0.60–0.70	1.60–2.00	0.26–0.61	1.35–2.42	0.55–0.78	1.50–2.32	0.20–0.56	1.40–1.69	0.50–0.60	1.79–1.80
%LUC (%)	0.10–0.10	2.90–6.40	0.10–0.10	1.88–4.40	0.00–0.20	2.80–5.08	0.06–0.10	1.37–10.04	0.10–0.10	3.18–5.40	0.10–0.10	3.90–5.20	0.07–0.12	1.94–161.75	0.08–0.12	0.89–5.96	0.10–0.10	3.31–5.20	0.10–0.10	2.65–4.30	0.00–0.23	6.62–9.08	0.00–2.03	3.17–9.26	0.09–0.10	1.45–29.01	0.10–0.20	2.90–4.40
#NEUT (109/L)	0.28–1.24	6.88–8.50	0.64–2.25	5.81–7.53	2.11–2.64	4.72–5.93	1.24–1.90	5.65–7.60	1.78–2.85	5.45–6.73	1.56–2.38	6.95–8.18	0.00–1.63	5.09–7.15	1.23–2.24	5.39–6.40	0.59–2.42	6.02–8.37	1.26–2.18	6.17–7.66	2.07–2.55	4.23–10.54	1.24–2.43	5.89–9.28	0.00–1.50	5.27–6.68	1.52–2.36	5.20–5.91
#LYMPH (109/L)	2.13–2.49	5.23–5.82	0.12–2.49	8.70–12.72	0.00–3.13	9.72–14.49	1.63–2.32	7.43–10.24	1.71–2.59	8.88–12.23	1.91–2.61	12.13–15.69	1.76–2.86	7.97–14.13	0.00–0.89	9.00–13.42	2.22–2.77	11.64–11.85	2.04–2.78	13.12–16.34	2.22–3.38	7.22–21.75	0.00–2.42	8.76–13.83	0.00–1.44	9.81–16.52	1.91–2.51	13.12–15.56
#MONO (109/L)	0.04–0.34	0.94–1.34	0.01–0.36	1.04–1.35	0.12–0.32	1.21–3.85	0.17–0.30	1.03–1.37	0.23–0.38	0.99–1.14	0.19–0.35	1.15–1.65	0.19–0.28	0.91–2.49	0.32–0.38	0.97–3.28	0.25–0.34	0.84–1.01	0.15–0.30	1.01–1.36	0.21–0.33	0.85–2.45	0.15–0.32	0.89–1.47	0.05–0.25	0.72–0.89	0.30–0.32	1.02–1.19
#EOS (109/L)	0.06–0.12	1.03–1.26	0.07–0.18	1.10–1.21	0.00–0.12	0.79–1.44	0.20–0.34	0.96–1.23	0.12–0.21	0.98–1.36	0.12–0.20	1.06–1.47	0.03–0.17	1.14–2.26	0.01–0.13	0.69–0.93	0.06–0.19	1.10–1.31	0.04–0.13	1.11–1.62	0.00–0.26	0.64–0.86	0.00–0.10	0.91–2.49	0.05–0.13	0.65–1.22	0.09–0.17	0.87–1.22
#BASO (109/L)	0.03–0.05	0.16–0.22	0.04–0.06	0.22–0.27	0.01–0.06	0.15–0.26	0.00–0.03	0.18–0.29	0.03–0.07	0.21–0.31	0.03–0.06	0.28–0.39	0.03–0.05	0.17–0.30	0.05–0.07	0.21–0.44	0.04–0.06	0.24–0.31	0.05–0.06	0.27–0.38	0.02–0.05	0.16–1.56	0.03–0.06	0.27–1.29	0.02–0.04	0.19–0.31	0.02–0.05	0.34–0.39
#LUC (109/L)	0.01–0.01	0.21–0.47	0.01–0.01	0.18–0.45	0.00–0.01	0.39–0.63	0.00–0.01	0.10–0.63	0.01–0.01	0.26–0.46	0.01–0.01	0.44–0.67	0.03–0.06	0.18–0.31	0.01–0.01	0.33–1.04	0.01–0.01	0.44–0.62	0.01–0.01	0.44–0.61	0.00–0.01	0.12–4.76	0.00–0.22	0.41–1.09	0.00–0.01	0.16–0.85	0.01–0.01	0.17–1.64
